# Supplementary material for: The Illegal Catch-and-Release of Wallabies
Source: Animals (Basel). 2025 Sep 15;15(18):2700. doi: 10.3390/ani15182700 (PMC12466825; doi:10.3390/ani15182700)
Supplement: Supplementary file 1 [file animals-15-02700-s001.zip]

Archive with 1 entries (1 files):
- animals-3848380-supplementary.pdf
